# Supplementary material for: Drying-Time Study in Graphene Oxide
Source: Nanomaterials (Basel). 2021 Apr 19;11(4):1035. doi: 10.3390/nano11041035 (PMC8072584; doi:10.3390/nano11041035)
Supplement: Supplementary file 1 [file nanomaterials-11-01035-s001.zip]

Archive with 1 entries (1 files):
- nanomaterials-1178446-supplementary.pdf
